# Supplementary material for: Neuroinvasion and anosmia are independent phenomena upon infection with SARS-CoV-2 and its variants
Source: Nat Commun. 2023 Jul 26;14:4485. doi: 10.1038/s41467-023-40228-7 (PMC10372078; doi:10.1038/s41467-023-40228-7)
Supplement: Supplementary file 6 — Source data [file 41467_2023_40228_MOESM6_ESM.xlsx]

## Sheet: Figure 1
	output	Variation in body weight (%)				Clinical score (0-4)					Latency to find the hidden food (s)	Visible food found? (Y/N)	Lung weight (g)	LW/BW ratio
	day post-infection	0	1	2	4	0	1	2	3	4	3	3	4	4
	animal ID
mock	1	0	-1.67	-1.33	-0.11	0	0	0	0	0	72.47	Y	0.5	0.61
	2	0	-1.34	-0.98	-1.22	0	0	0	0	0	26.62	Y	0.4	0.48
	3	0	0.7	2.09	5.7	0	0	0	0	0	153.7	Y	0.4	0.5
	4	0	-0.78	-0.39	-0.78	0	0	0	0	0	27.46	Y	0.6	0.59
	5	0	-4.05	-1.39	1.9	0	0	0	0	0	49.36	Y	0.4	0.61
	6	0	-2.78	-1.56	1.67	0	0	0	0	0	22.95	Y	0.4	0.58
	7	0	-1.04	1.43	5.19	0	0	0	0	0	11.02	Y	0.5	0.46
	8	0	1.06	2.24	3.29	0	0	0	0	0	11.09	Y	0.5	0.57
Wuhan	1	0	-2.7	-10.05	-17.28	0	0	2	3	4	not found	Y	0.9	1.197
	2	0	-3.08	-7.82	-16.41	0	0	2	3	4	685.68	Y	1	1.418
	3	0	-6.46	-11.65	-18.73	0	0	2	3	4	43.17	Y	0.9	1.218
	4	0	-3.5	-10.13	-16.63	0	0	2	3	4	not found	Y	1	1.253
	5	0	0.51	-4.32	-7.69	0	0	0	1	2	not found	Y	0.9	1.27
	6	0	-2.51	-6.21	-13.07	0	0	0	1	2	not found	Y	0.8	1.09
	7	0	-1.33	-7.23	-13.61	0	0	0	2	3	61.18	Y	0.9	1.35
	8	0	-1.23	-7.4	-15.13	0	0	0	1	2	not found	Y	0.8	1.24
Wuhan/ΔORF7ab	1	0	0.46	-4.87	-12.41	0	0	1	4	4	not found	Y	0.8	1.06
	2	0	0	-8.72	-14	0	0	1	3	3	393.77	Y	0.7	1
	3	0	0.13	-3.4	-10.72	0	0	1	2	2	35.85	Y	0.7	0.989
	4	0	-1.48	-5.11	-13.17	0	0	1	2	2	45.38	Y	0.6	0.929
	5	0	0.7	-5.13	-11.67	0	0	1	4	4	not found	Y	1	1.321
	6	0	-0.86	-6.12	-12.97	0	0	1	3	3	208.57	Y	1	1.406
	7	0	1.26	-6.04	-17.23	0	0	1	2	2	27.75	Y	0.9	1.368
	8	0	1.61	-4.13	-9.99	0	0	1	2	2	12.67	Y	0.7	0.893
Gamma	1	0	-2.01	-1.59	-8.91	0	0	1	2	3	not found	Y	0.6	0.698
	2	0	-3.26	-3.16	-11.21	0	0	2	1	3	238.4	Y	0.7	0.755
	3	0	-2.54	-4.5	-11.93	0	0	1	2	2	564.1	Y	0.8	0.888
	4	0	-2.31	-4.05	-6.94	0	0	1	1	3	386.51	Y	0.6	0.746
	5	0	-2.94	-5.07	-11.05	0	0	1	2	3	435.45	Y	0.8	0.912
	6	0	-4.59	-4.91	-12.11	0	0	1	1	2	128.9	Y	0.8	0.95
	7	0	-3.77	-7	-10.13	0	0	1	2	3	668.49	Y	0.8	0.959
	8	0	-1.93	-3.75	-11.01	0	0	1	1	2	171.03	Y	0.7	0.893
Delta	1	0	1.77	0.35	-6.03	0	0	0	2	2	130.12	Y	0.7	0.881
	2	0	-0.12	-2.8	-9.57	0	0	0	1	2	34.28	Y	0.5	0.645
	3	0	-0.76	-1.9	-9.24	0	0	1	2	3	120.09	Y	0.7	0.976
	4	0	-1.21	-1.43	-8.12	0	0	0	1	2	18.25	Y	0.7	0.836
	5	0	0.24	-1.3	-10.08	0	0	0	1	2	81.45	Y	0.7	0.923
	6	0	1.02	-0.9	-6.66	0	0	1	2	2	64.33	Y	0.6	0.823
	7	0	0.92	-1.31	-10.1	0	0	0	2	2	200.65	Y	0.7	1.022
	8	0	0.97	-0.37	-10.11	0	0	0	1	2	79.35	Y	0.6	0.813
Omicron/BA.1	1	0	-0.35	-1.88	-2.82	0	0	0	0	1	34.87	Y	0.5	0.613
	2	0	-0.63	-1.13	-3.51	0	0	0	0	1	61.57	Y	0.6	0.698
	3	0	-2.25	-1.89	-6.51	0	0	0	0	1	30.31	Y	0.5	0.549
	4	0	0.12	-0.95	-0.83	0	0	0	0	0	48.84	Y	0.6	0.801
	5	0	0.36	1.09	-1.21	0	0	0	0	1	12.28	Y	0.5	0.604
	6	0	-0.35	0.81	-0.81	0	0	0	0	1	58.41	Y	0.5	0.65
	7	0	-0.55	1.21	0.33	0	0	0	0	0	17.84	Y	0.5	0.633
	8	0	4.03	1.82	-2.6	0	0	0	0	1	115.74	Y	0.6	0.716
											not found after 900 seconds of test

## Sheet: Figure 2
	output	Viral titer (TCID50/100 mg of tissue)			Viral load (genomic RNA) (copy number/ng of RNA)			Viral load (sub-genomic RNA) (copy number/ng of RNA)			Gene expression in the lungs (log2 fold change)						Gene expression in the nasal turbinates (log2 fold change)						Gene expression in the olfactory bulbs (log2 fold change)
	animal ID	Lung	Nasal turbinates	Olfactory bulbs	Lung	Nasal turbinates	Olfactory bulbs	Lung	Nasal turbinates	Olfactory bulbs	Mx2	Ifn-beta	Il-6	Cxcl10	Tnf-alpha	Il-10	Mx2	Ifn-beta	Il-6	Cxcl10	Tnf-alpha	Il-10	Mx2	Ifn-beta	Il-6	Cxcl10	Tnf-alpha	Il-10
mock	1	nd	nd	nd	nd	nd	nd	nd	nd	nd	2.42	0.52	0.17	0.66	1.1	0.53	0.49	0.77	0.32	0.05	0.02	-0.93	-3.07	-1.25	-2.29	-1.44	-3.07	-0.84
	2	nd	nd	nd	nd	nd	nd	nd	nd	nd	-1.71	0.38	-0.48	-0.38	0.6	-0.5	-2.59	1.23	1.6	0.97	1.53	-0.17	2.46	1.71	1.51	0.71	2.46	-0.15
	3	nd	nd	nd	nd	nd	nd	nd	nd	nd	-0.29	-0.4	-0.93	-0.18	-0.64	-1.78	0.74	-1.06	-0.7	-0.73	-0.51	1.72	-0.96	-0.74	-0.39	0.08	-0.96	0
	4	nd	nd	nd	nd	nd	nd	nd	nd	nd	-0.42	-0.5	1.24	-0.1	-1.06	1.75	1.37	-0.94	-1.22	-0.29	-1.03	-0.61	1.56	0.28	1.16	0.65	1.56	1
Wuhan	1	3510000	535000	205	1038123	1412156	16664	25611	24568	nd	5.21	-1.23	5.55	5.58	1.15	6.38	5.05	3.65	3.47	4.61	0.42	4.86	7.16	2.07	2.71	3.23	1.43	3.8
	2	965000	431000	107	485225	951916	15745	11170	13667	nd	5.78	-1.17	5.84	6.73	1	7.8	3.22	4.27	4.42	4.21	2.39	3.17	9.47	3.03	3.2	4.08	2.83	2.85
	3	231000	576000	87.7	133839	1391865	12678	1381	94820	nd	5.26	-3.35	3.7	5.93	0.65	5.55	3.39	5.2	4	5.32	2.08	4.22	8.96	2.84	2.79	4.22	1.95	3.91
	4	274000	409000	186	41679	2250320	79196	nd	11453	nd	3.95	-3.04	3.51	5.18	0.16	2.18	3.56	4.13	4.06	4.89	2.57	3.82	10.13	3.14	1.98	5.37	2.47	5.1
Wuhan/ΔORF7ab	1	13000000	229000000	76800	5900000	11000000	174000	190000	3460000	nd	3.72	-1.4	4.06	5.04	1.45	3.36	8.24	3.96	4.6	6.65	3.72	7.77	3.91	6.47	2.5	1.6	4.52	4.11
	2	8350000	91100000	97300	6240000	14300000	155000	780000	139000	nd	4.37	4.59	4.75	4.95	2.37	4	7.8	3.04	4.13	6.27	3.82	7.59	9.83	1.85	2.38	4.1	2.8	3.73
	3	13900000	166000000	89300	7460000	7560000	71500	419000	446000	nd	4.82	5.03	4.26	5.22	1.7	5.07	8.52	4.22	4.53	6.7	3.58	6.89	8.04	1.61	2.17	1.73	1.41	-0.43
	4	7020000	9080000	72400	857000	10200000	78000	48900	80900	nd	4.09	8.56	4.19	4.89	1.07	4.06	7.53	2.53	3.27	5.19	2.44	6.07	8.98	1.88	2.33	3.29	1.89	1.84
Gamma	1	4780000	47400000	9520	293143	438105	1697	9271	8785	nd	6.39	5.5	4.61	7.32	2.68	7.21	5.03	3.16	3.06	5.47	1.89	4.68	7.15	-0.15	2.66	4.1	3.21	3.96
	2	12300000	30200000	2870	264832	1138432	161	13706	25310	nd	6.99	5.14	4.59	6.13	1.26	6.85	4.94	3.24	3.23	5.59	2.63	3.6	6.93	1.33	2.6	3.42	2.86	2.47
	3	1410000	3710000	5250	674074	1510929	4347	27442	25222	nd	7.5	5.5	4.67	6.95	1.62	7.31	5.4	3.45	2.66	5.81	2.13	4.19	6.55	-0.51	2.35	3.64	2.91	1.16
	4	70200000	2510000	18100	228410	385213	33	9391	9800	nd	7.04	6.07	4.21	6.69	1.36	6.75	4.59	3.87	3.09	5.25	3.36	3.63	5.2	0.17	1.68	2.27	1.32	6.05
Delta	1	168000	172000	130	447236	2791153	168	34071	135131	nd	4.22	-3.32	3.61	4.56	0.66	3.41	4.05	4.07	2.87	5.81	1.46	4.35	9.34	4.12	2.97	6.17	2.87	4.5
	2	303000	235000	94.6	620848	2814981	805	36771	104714	nd	4.09	-3.68	3.44	4.98	1.8	5.21	4.88	4.48	3.57	5.93	2.32	4.85	9.26	6.09	4.92	5.53	4.73	3.56
	3	396000	435000	114	298499	4848376	125	18924	253943	140	4.52	-2.57	4.85	5.43	0.82	4.9	6.48	2.31	2.44	5.45	2.15	5.47	9.56	3.99	2.58	5.62	2.35	3.37
	4	141000	206000	373	108154	868810	nd	11496	31777	80.56	4.46	-1.99	3.16	4.84	1.03	3.15	4.51	3.65	2.94	5.73	3.15	5.36	8.63	4.88	3.49	5.79	4.28	3.45
Omicron/BA.1	1	13900	54600	99.3	89959	190021	33	4178	4192	nd	4.29	4.1	2.47	5.07	0.29	5.1	5.06	0.53	1.47	3.13	-0.38	3.5	7.57	1.82	2.25	1.2	1.79	0.46
	2	49200	34500	120	184229	45798	106	4818	814	nd	4.36	-2.19	3.45	4.68	-0.45	4.06	3.28	2.72	1.74	2.57	1.01	1.93	7.65	3.08	1.59	2.12	1.66	0.38
	3	6130	54900	nd	5156	26778	525	113	598	nd	1.35	2.25	4.6	2.93	1.77	2.17	3.93	2.47	2.48	3.97	1.69	4.05	9.09	3.21	2.09	2.14	3.14	1
	4	30100	67100	119	95932	293147	151	3101	6364	nd	4.13	-0.83	2.7	5.28	0.17	4.46	5.25	2.18	1.32	5.22	1.01	4.06	8.63	3.14	2.36	2.26	2.24	1.12
		nd = not detected

## Sheet: Figure 3 + S4 (C)
	output	Variation in body weight (%)				Clinical score (0-4)					Luminescence (average radiance at 4 dpi)
	day post-infection	0	1	2	4	0	1	2	3	4	Ex vivo			In vivo
											Lung	Olfactory bulbs	Brain	Nasal cavity
	animal ID
Wuhan	1	0	-2.7	-10.05	-17.28	0	0	2	3	4
	2	0	-3.08	-7.82	-16.41	0	0	2	3	4
	3	0	-6.46	-11.65	-18.73	0	0	2	3	4
	4	0	-3.5	-10.13	-16.63	0	0	2	3	4
	5	0	0.51	-4.32	-7.69	0	0	0	1	2
	6	0	-2.51	-6.21	-13.07	0	0	0	1	2
	7	0	-1.33	-7.23	-13.61	0	0	0	2	3
	8	0	-1.23	-7.4	-15.13	0	0	0	1	2
Wuhan_nLuc	1	0		-4.28	-13.33	0	0	1	2	3	95100000	268000000	16000000	6340
	2	0		-4.91	-14.09	0	0	2	3	3	202000000	561000000	27200000	13300
	3	0		-6.87	-16.32	0	0	2	3	4	94800000	277000000	15300000	19000
	4	0		-4.84	-9.52	0	0	1	2	3	53900000	241000000	13600000	5580
Wuhan/ΔORF7ab_nLuc	1	0	0.65	-6.71	-12.65	0	0	1	2	4	72000000	83600000	8250000	3190
	2	0	0.65	-5.97	-11.41	0	0	1	3	4	173000000	336000000	62100000	1760
	3	0	0	-9.2	-15.05	0	0	1	1	2	66400000	193000000	35700000	4190
	4	0	0	-6.94	-13.87	0	0	2	3	4	103000000	211000000	33800000	589
Delta	1	0	1.77	0.35	-6.03	0	0	0	2	2
	2	0	-0.12	-2.8	-9.57	0	0	0	1	2
	3	0	-0.76	-1.9	-9.24	0	0	1	2	3
	4	0	-1.21	-1.43	-8.12	0	0	0	1	2
	5	0	0.24	-1.3	-10.08	0	0	0	1	2
	6	0	1.02	-0.9	-6.66	0	0	1	2	2
	7	0	0.92	-1.31	-10.1	0	0	0	2	2
	8	0	0.97	-0.37	-10.11	0	0	0	1	2
Delta_nLuc	1	0	0.13	-1.57	-10.62	0	0	1	1	2	205000000	176000000	48000000	830
	2	0	-0.34	-1.36	-7.69	0	0	1	1	2	27000000	202000000	41100000	3120
	3	0	0.24	-0.24	-4.98	0	0	0	1	2	31900000	215000000	43800000	1240
	4	0	-0.14	0	-3.19	0	0	0	1	2	34500000	232000000	43000000	2990

## Sheet: Figure S1
	output	Viral titer (TCID50/mL)					PFU/mL	Luminescence activity (RLU)
	hour post-infection	24	48	72				Wuhan_nLuc	Wuhan/ΔORF7ab_nLuc	Delta_nLuc
	replicate						1200000	3234032	2280103	2746349
Wuhan	1	2150	681000	215000000			120000	2284456	2420196	2856243
	2	316	464000	6810000			12000	416091	476830	685076
	3	681	316000	100000000			1200	54330	56779	78374
Wuhan/ΔORF7ab	1	3160	31600000	147000000			120	8279	8531	11366
	2	4640	21500000	215000000			12	2963	2303	3182
	3	10000	68100000	215000000			1.2	2433	1628	2391
Gamma	1	4640	3160000	46400000			0.12	2359	1553	2348
	2	31600	31600000	68100000
	3	464	316	147000000
Delta	1	4640	3160000	46400000
	2	46400	10000000	215000000
	3	14700	68100000	215000000
Omicron/BA.1	1	316	6810	464000
	2	316	68100	6810000
	3	1000	147000	6810000
Wuhan_nLuc	1	316	681000	10000000
	2	68100	4640000	68100000
	3	6810	3160000	147000000
Wuhan/ΔORF7ab_nLuc	1	3405000	23200000	10750000
	2	10750000	34050000	5000000
	3	2320000	23200000	10750000
Delta_nLuc	1	14700	21500000	46400000
	2	46400	100000000	464000000
	3	46400	68100000	681000000

## Sheet: Figure S3 (AC)
variant	body weight	clinical score	olfaction test	LW/BW
mock	-0.11	0	72.47	0.61
mock	-1.22	0	26.62	0.48
mock	5.7	0	153.7	0.5
mock	-0.78	0	27.46	0.59
mock	1.9	0	49.36	0.61
mock	1.67	0	22.95	0.58
mock	5.19	0	11.02	0.46
mock	3.29	0	11.09	0.57
Wuhan	-17.28	4	900	1.197
Wuhan	-16.41	4	685.68	1.418
Wuhan	-18.73	4	43.17	1.218
Wuhan	-16.63	4	900	1.253
Wuhan	-7.69	2	900	1.27
Wuhan	-13.07	2	900	1.09
Wuhan	-13.61	3	61.18	1.35
Wuhan	-15.13	2	900	1.24
Wuhan/ΔORF7ab	-12.41	4	900	1.06
Wuhan/ΔORF7ab	-14	3	393.77	1
Wuhan/ΔORF7ab	-10.72	2	35.85	0.989
Wuhan/ΔORF7ab	-13.17	2	45.38	0.929
Wuhan/ΔORF7ab	-11.67	4	900	1.321
Wuhan/ΔORF7ab	-12.97	3	208.57	1.406
Wuhan/ΔORF7ab	-17.23	2	27.75	1.368
Wuhan/ΔORF7ab	-9.99	2	12.67	0.893
Gamma	-8.91	3	900	0.698
Gamma	-11.21	3	238.4	0.755
Gamma	-11.93	2	564.1	0.888
Gamma	-6.94	3	386.51	0.746
Gamma	-11.05	3	435.45	0.912
Gamma	-12.11	2	128.9	0.95
Gamma	-10.13	3	668.49	0.959
Gamma	-11.01	2	171.03	0.893
Delta	-6.03	2	130.12	0.881
Delta	-9.57	2	34.28	0.645
Delta	-9.24	3	120.09	0.976
Delta	-8.12	2	18.25	0.836
Delta	-10.08	2	81.45	0.923
Delta	-6.66	2	64.33	0.823
Delta	-10.1	2	200.65	1.022
Delta	-10.11	2	79.35	0.813
Omicron/BA,1	-2.82	1	34.87	0.613
Omicron/BA,1	-3.51	1	61.57	0.698
Omicron/BA,1	-6.51	1	30.31	0.549
Omicron/BA,1	-0.83	0	48.84	0.801
Omicron/BA,1	-1.21	1	12.28	0.604
Omicron/BA,1	-0.81	1	58.41	0.78
Omicron/BA,1	0.33	0	17.84	0.633
Omicron/BA,1	-2.6	1	115.74	0.716

## Sheet: Figure S3 (BD)
variant	tissue	Mx2	Ifn-β	Il-6	Cxcl10	Tnf-α	Il-10
mock	lung	2.42	0.52	0.17	0.66	1.1	0.53
mock	lung	-1.71	0.38	-0.48	-0.38	0.6	-0.5
mock	lung	-0.29	-0.4	-0.93	-0.18	-0.64	-1.78
mock	lung	-0.42	-0.5	1.24	-0.1	-1.06	1.75
Wuhan	lung	5.21	-1.23	5.55	5.58	1.15	6.38
Wuhan	lung	5.78	-1.17	5.84	6.73	1	7.8
Wuhan	lung	5.26	-3.35	3.7	5.93	0.65	5.55
Wuhan	lung	3.95	-3.04	3.51	5.18	0.16	2.18
Wuhan/ΔORF7ab	lung	6.39	5.5	4.61	7.32	2.68	7.21
Wuhan/ΔORF7ab	lung	6.99	5.14	4.59	6.13	1.26	6.85
Wuhan/ΔORF7ab	lung	7.5	5.5	4.67	6.95	1.62	7.31
Wuhan/ΔORF7ab	lung	7.04	6.07	4.21	6.69	1.36	6.75
Gamma	lung	3.72	-1.4	4.06	5.04	1.45	3.36
Gamma	lung	4.37	4.59	4.75	4.95	2.37	4
Gamma	lung	4.82	5.03	4.26	5.22	1.7	5.07
Gamma	lung	4.09	8.56	4.19	4.89	1.07	4.06
Delta	lung	4.22	-3.32	3.61	4.56	0.66	3.41
Delta	lung	4.09	-3.68	3.44	4.98	1.8	5.21
Delta	lung	4.52	-2.57	4.85	5.43	0.82	4.9
Delta	lung	4.46	-1.99	3.16	4.84	1.03	3.15
Omicron/BA,1	lung	4.29	4.1	2.47	5.07	0.29	5.1
Omicron/BA,1	lung	4.36	-2.19	3.45	4.68	-0.45	4.06
Omicron/BA,1	lung	1.35	2.25	4.6	2.93	1.77	2.17
Omicron/BA,1	lung	4.13	-0.83	2.7	5.28	0.17	4.46
mock	nasal turbinates	0.49	0.77	0.32	0.05	0.02	-0.93
mock	nasal turbinates	-2.59	1.23	1.6	0.97	1.53	-0.17
mock	nasal turbinates	0.74	-1.06	-0.7	-0.73	-0.51	1.72
mock	nasal turbinates	1.37	-0.94	-1.22	-0.29	-1.03	-0.61
Wuhan	nasal turbinates	5.05	3.65	3.47	4.61	0.42	4.86
Wuhan	nasal turbinates	3.22	4.27	4.42	4.21	2.39	3.17
Wuhan	nasal turbinates	3.39	5.2	4	5.32	2.08	4.22
Wuhan	nasal turbinates	3.56	4.13	4.06	4.89	2.57	3.82
Wuhan/ΔORF7ab	nasal turbinates	8.24	3.96	4.6	6.65	3.72	7.77
Wuhan/ΔORF7ab	nasal turbinates	7.8	3.04	4.13	6.27	3.82	7.59
Wuhan/ΔORF7ab	nasal turbinates	8.52	4.22	4.53	6.7	3.58	6.89
Wuhan/ΔORF7ab	nasal turbinates	7.53	2.53	3.27	5.19	2.44	6.07
Gamma	nasal turbinates	5.03	3.16	3.06	5.47	1.89	4.68
Gamma	nasal turbinates	4.94	3.24	3.23	5.59	2.63	3.6
Gamma	nasal turbinates	5.4	3.45	2.66	5.81	2.13	4.19
Gamma	nasal turbinates	4.59	3.87	3.09	5.25	3.36	3.63
Delta	nasal turbinates	4.05	4.07	2.87	5.81	1.46	4.35
Delta	nasal turbinates	4.88	4.48	3.57	5.93	2.32	4.85
Delta	nasal turbinates	6.48	2.31	2.44	5.45	2.15	5.47
Delta	nasal turbinates	4.51	3.65	2.94	5.73	3.15	5.36
Omicron/BA,1	nasal turbinates	5.06	0.53	1.47	3.13	-0.38	3.5
Omicron/BA,1	nasal turbinates	3.28	2.72	1.74	2.57	1.01	1.93
Omicron/BA,1	nasal turbinates	3.93	2.47	2.48	3.97	1.69	4.05
Omicron/BA,1	nasal turbinates	5.25	2.18	1.32	5.22	1.01	4.06
mock	olfactory bulb	-3.07	-1.25	-2.29	-1.44	-3.07	-0.84
mock	olfactory bulb	2.46	1.71	1.51	0.71	2.46	-0.15
mock	olfactory bulb	-0.96	-0.74	-0.39	0.08	-0.96	0
mock	olfactory bulb	1.56	0.28	1.16	0.65	1.56	1
Wuhan	olfactory bulb	7.16	2.07	2.71	3.23	1.43	3.8
Wuhan	olfactory bulb	9.47	3.03	3.2	4.08	2.83	2.85
Wuhan	olfactory bulb	8.96	2.84	2.79	4.22	1.95	3.91
Wuhan	olfactory bulb	10.13	3.14	1.98	5.37	2.47	5.1
Wuhan/ΔORF7ab	olfactory bulb	7.15	-0.15	2.66	4.1	3.21	3.96
Wuhan/ΔORF7ab	olfactory bulb	6.93	1.33	2.6	3.42	2.86	2.47
Wuhan/ΔORF7ab	olfactory bulb	6.55	-0.51	2.35	3.64	2.91	1.16
Wuhan/ΔORF7ab	olfactory bulb	5.2	0.17	1.68	2.27	1.32	6.05
Gamma	olfactory bulb	3.91	6.47	2.5	1.6	4.52	4.11
Gamma	olfactory bulb	9.83	1.85	2.38	4.1	2.8	3.73
Gamma	olfactory bulb	8.04	1.61	2.17	1.73	1.41	-0.43
Gamma	olfactory bulb	8.98	1.88	2.33	3.29	1.89	1.84
Delta	olfactory bulb	9.34	4.12	2.97	6.17	2.87	4.5
Delta	olfactory bulb	9.26	6.09	4.92	5.53	4.73	3.56
Delta	olfactory bulb	9.56	3.99	2.58	5.62	2.35	3.37
Delta	olfactory bulb	8.63	4.88	3.49	5.79	4.28	3.45
Omicron/BA,1	olfactory bulb	7.57	1.82	2.25	1.2	1.79	0.46
Omicron/BA,1	olfactory bulb	7.65	3.08	1.59	2.12	1.66	0.38
Omicron/BA,1	olfactory bulb	9.09	3.21	2.09	2.14	3.14	1
Omicron/BA,1	olfactory bulb	8.63	3.14	2.36	2.26	2.24	1.12

## Sheet: Figure S5
	output	Variation in body weight (%)				Clinical score (0-4)					Latency to find the hidden food (s)	Visible food found? (Y/N)	Viral titer (TCID50/100 mg of tissue)
	day post-infection	0	1	2	4	0	1	2	3	4	3	3	Lung	Nasal turbinates	Olfactory bulbs
	animal ID
mock	1	0	-1.67	-1.33	-0.11	0	0	0	0	0	72.47	Y	nd	nd	nd
	2	0	-1.34	-0.98	-1.22	0	0	0	0	0	26.62	Y	nd	nd	nd
	3	0	0.7	2.09	5.7	0	0	0	0	0	153.7	Y	nd	nd	nd
	4	0	-0.78	-0.39	-0.78	0	0	0	0	0	27.46	Y	nd	nd	nd
	5	0	-4.05	-1.39	1.9	0	0	0	0	0	49.36	Y
	6	0	-2.78	-1.56	1.67	0	0	0	0	0	22.95	Y
	7	0	-1.04	1.43	5.19	0	0	0	0	0	11.02	Y
	8	0	1.06	2.24	3.29	0	0	0	0	0	11.09	Y
Wuhan	1	0	-2.7	-10.05	-17.28	0	0	2	3	4	not found	Y	3510000	535000	205
	2	0	-3.08	-7.82	-16.41	0	0	2	3	4	685.68	Y	965000	431000	107
	3	0	-6.46	-11.65	-18.73	0	0	2	3	4	43.17	Y	231000	576000	87.7
	4	0	-3.5	-10.13	-16.63	0	0	2	3	4	not found	Y	274000	409000	186
	5	0	0.51	-4.32	-7.69	0	0	0	1	2	not found	Y
	6	0	-2.51	-6.21	-13.07	0	0	0	1	2	not found	Y
	7	0	-1.33	-7.23	-13.61	0	0	0	2	3	61.18	Y
	8	0	-1.23	-7.4	-15.13	0	0	0	1	2	not found	Y
Wuhan low dose	1	0	-3.62	-7.88	-13.17	0	0	0	1	2	64.27	Y	834000	264000	252
	2	0	-3.79	-8.59	-15.85	0	0	0	2	3	not found	Y	1250000	2540000	1580
	3	0	-4.49	-8.76	-14.79	0	0	1	2	3	30.3	Y	398000	4740000	443
	4	0	-3.07	-8.78	-10.21	0	0	1	1	2	53.38	Y	949000	1690000	514
	5	0	-2.25	-6.57	-10.49	0	0	0	1	2	61.9	Y
	6	0	-3.91	-7.23	-13.27	0	0	0	1	3	57.53	Y
	7	0	-2.58	-7.37	-14.25	0	0	1	1	3	20.71	Y
	8	0	-4.29	-8.47	-15.95	0	0	0	2	3	not found	Y
											not found after 900 seconds of test

## Sheet: Figure S9
	output	Luminescence (RLU)
		Retrograde (receiving chamber)			Retrograde (infected chamber)			Anterograde (receiving chamber)			Anterograde (infected chamber)
	hour post-infection	24	48	72	24	48	72	24	48	72	24	48	72
	replicate
Wuhan_nLuc	1	70983	84728.5	90576	3369937	3.35944e+06	3079828	816	1710.5	3266	3335169	3.37865e+06	3098116
	2	5895	10175.5	14008	3375936	3.36908e+06	3122005	11857	11912.5	19235	3370409	3.33477e+06	3062056
	3	8537	11678.5	18168	3380965	3.29764e+06	3076841	7490	9126.5	11564	3196932	3.19289e+06	3067622
Wuhan/ΔORF7ab_nLuc	1	36812	36891.5	39904	3312017	3.35359e+06	3061834	21764	23674.5	25294	3248151	3.34869e+06	3140359
	2	32990	24345.5	27894	3283674	3.27091e+06	3173660	35013	48634.5	53169	3246138	3.37331e+06	3153225
	3	55318	66634.5	67413	3281252	3.32381e+06	3028120	12810	25544.5	24690	3365370	3.35276e+06	3127850
Delta_nLuc	1	16373	22638.5	27053	3342971	3.1758e+06	3184730	8756	12139.5	18611	3196932	3.19289e+06	3252028
	2	32648	40072.5	42615	3275880	3.20716e+06	3188558	10290	17081.5	27941	3380965	3.29764e+06	3076841
	3	1093	2692.5	4474	3321006	3.14503e+06	3022411	47351	74032.5	92258	3338917	3.25105e+06	3120684
